# Supplementary material for: The Role of Ascorbate–Glutathione System and Volatiles Emitted by Insect-Damaged Lettuce Roots as Navigation Signals for Insect and Slug Parasitic Nematodes
Source: Insects. 2023 Jun 15;14(6):559. doi: 10.3390/insects14060559 (PMC10299396; doi:10.3390/insects14060559)
Supplement: Supplementary file 1 [file insects-14-00559-s001.zip]

Archive with 1 entries (1 files):
- insects-2385530-supplementary.pdf
